# Supplementary material for: Methodological Development of a Test for Salivary Proteome Analysis Useful in Lung Cancer Screening
Source: Int J Mol Sci. 2025 Aug 16;26(16):7924. doi: 10.3390/ijms26167924 (PMC12386888; doi:10.3390/ijms26167924)
Supplement: Supplementary file 1 [file ijms-26-07924-s001.zip]

Archive with 5 entries (5 files):
- Figure S1 def .jpg
- Figure S2.jpeg
- Table S1.pdf
- Table S2.pdf
- Table S3. Informed consent .pdf
